# Supplementary material for: Enzymatic Synthesis of α-Glucosyl-Baicalin through Transglucosylation via Cyclodextrin Glucanotransferase in Water
Source: Molecules. 2023 May 5;28(9):3891. doi: 10.3390/molecules28093891 (PMC10180260; doi:10.3390/molecules28093891)
Supplement: Supplementary file 1 [file molecules-28-03891-s001.zip]

Archive with 1 entries (1 files):
- molecules-2343241-supplementary.pdf
